# Supplementary material for: Methionine and cysteine oxidation are regulated in a dose dependent manner by dietary Cys intake in neonatal piglets receiving enteral nutrition
Source: PLoS One. 2022 Oct 27;17(10):e0275760. doi: 10.1371/journal.pone.0275760 (PMC9612549; doi:10.1371/journal.pone.0275760)
Supplement: S1 File — (XLSX) [file pone.0275760.s001.xlsx]

## Sheet: Plasma AA_Met infusion
Pig	Diet	Day	Infusion	totalcys	totalHcYS	Asp	Glu	OHP	Ser	Asn	Gly	Gln	Tau	His	Cit	Thr	Ala	Arg	Pro	Tyr	Val	Met	Cys	Ile	Leu	Phe	Trp	Orn	Lys
1	0	6	m	53.301	5.739	16.5359	205.084	51.8334	257.567	60.4829	646.187	568.369	235.285	66.9711	173.158	.	545.165	310.155	617.585	287.677	415.688	1.14512	107.575	215.403	424.893	17.9469	117.461	230.915	642.377
8	0	6	m	21.02	4.511	6.87329	83.0138	86.4734	298.039	0	1091.49	335.499	124.017	33.9302	127.747	686.125	443.463	198.972	606.866	40.9152	.	65.3722	90.4549	154.107	352.56	6.72047	46.9837	323.903	482.98
13	0	8	m	.	.	7.56116	47.6083	66.4007	264.553	0	841.615	273.253	104.575	60.8102	137.563	407.777	435.833	142.226	653.846	95.3332	1252.59	37.411	93.2523	132.274	285.747	66.9334	40.107	233.442	678.133
17	0	8	m	20.825	4.308	4.49492	32.0638	74.9708	209.78	0	1050.81	297.342	102.853	22.3825	115.896	367.465	343.904	96.3833	400.725	49.3601	170.18	29.8302	90.6939	75.1405	160.388	61.1045	27.6308	158.633	294.549
5	0.05	6	m	36.28	5.995	6.67644	106.932	70.418	173.668	0	413.215	237.165	115.787	90.0888	186.374	581.941	373.288	167.284	427.789	100.019	273.742	39.1393	79.9511	156.948	329.693	23.166	96.142	382.245	766.14
12	0.05	6	m	31.074	10.806	10.8294	78.9227	62.6564	248.237	0	966.193	350.051	154.79	.	147.919	255.309	364.25	179.58	421.819	41.2205	234.185	25.328	87.9295	109.629	252.904	11.3382	31.5677	169.481	653.287
23	0.05	8	m	13.045	1.84	15.0449	29.1339	41.9772	300.971	0	887.883	214.116	125.096	32.6369	62.4097	388.63	337.135	126.927	174.791	64.8623	17.8422	20.514	65.637	79.1493	166.461	64.1568	21.1469	188.822	499.983
28	0.05	8	m	26.947	6.637	13.0393	129.997	69.8302	318.692	0	800.896	285.371	154.193	44.7315	61.164	633.909	546.041	153.731	261.604	71.8217	41.3922	33.3752	81.9636	131.557	305.213	48.7332	69.1964	300.22	695.306
6	0.1	6	m	31.901	6.567	17.0305	160.244	78.7318	153.299	8.72952	349.422	236.583	94.2596	15.2981	87.9626	688.98	438.953	183.407	364.02	39.7688	252.002	53.26	83.5834	139.689	317.84	79.8456	38.8739	321.229	607.268
11	0.1	6	m	41.32	6.743	11.3896	136.538	75.4191	207.434	0	844.771	228.224	151.636	.	116.907	329.082	340.844	151.885	330.258	52.2541	171.265	21.1406	85.7649	105.736	205.431	40.8682	28.6296	140.244	394.63
21	0.1	8	m	38.556	9.458	5.25121	83.0321	61.8532	198.074	0	654.822	235.292	157.26	.	48.4142	1051.5	424.085	115.076	412.907	57.2625	160.224	59.7536	81.3115	85.7794	190.212	38.6048	26.1058	118.436	316.196
25	0.1	8	m	37.185	6.006	2.99038	29.0001	41.1895	127.737	0	340.871	201.251	63.6844	42.9918	90.3568	196.267	238.446	89.0105	276.967	31.717	134.765	32.2228	75.7126	73.9238	168.917	15.3888	31.2898	158.098	307.097
4	0.15	6	m	55.226	12.915	6.09668	88.387	120.847	163.044	0	525.605	250.544	149.742	63.6906	87.4889	811.584	490.833	213.884	495.4	47.4935	247.033	50.3616	77.0145	139.557	318.769	66.9502	34.1222	304.857	736.734
15	0.15	6	m	47.619	9.812	10.6304	117.706	94.8951	230.064	0	648.066	289.011	106.32	8.0582	193.384	747.655	537.474	221.05	507.983	24.9286	248.865	59.4235	96.6439	127.853	313.031	48.2537	28.2105	194.554	463.471
18	0.15	8	m	53.18	6.506	6.16391	60.814	95.4259	190.465	0	880.905	232.866	100.612	13.3421	67.2889	682.201	447.052	160.805	487.975	16.1868	179.23	37.5332	90.6864	96.4523	244.66	21.578	52.0806	137.7	343.503
27	0.15	8	m	29.889	7.088	5.83979	59.3879	56.6413	135.469	0	371.371	178.115	87.0475	29.5633	38.948	402.088	302.687	135.092	273.72	25.1938	163.041	34.2602	71.9292	109.554	205.662	17.2264	31.0697	238.397	471.974
3	0.2	6	m	.	.	5.79609	108.701	102.899	186.429	0	809.067	214.268	116.466	44.0924	106.682	690.343	417.881	160.021	360.64	20.4574	166.491	39.8818	73.0198	98.6436	236.012	23.8148	48.9273	242.03	561.784
10	0.2	6	m	67.362	5.176	7.63946	104.482	62.615	178.441	0	610.563	175.117	84.7796	10.3894	91.6306	394.623	401.636	123.908	201.8	15.3995	156.999	53.621	96.6471	80.0386	187.974	34.0558	31.9022	118.757	244.428
22	0.2	8	m	73.964	12.293	6.2572	59.6295	62.8278	148.216	0	464.803	190.122	77.7159	.	45.2888	515.593	390.689	110.817	286.317	19.2061	159.622	39.0194	61.9252	93.8711	217.106	15.6534	21.3696	145.987	278.697
24	0.2	8	m	56.193	7.901	9.49259	164.142	50.0118	183.685	0	313.21	142.239	99.7465	18.2741	84.7237	383.041	304.645	166.416	260.08	12.5519	155.234	27.1873	60.1514	99.7641	211.742	16.2759	27.8885	218.719	340.343
9	0.25	6	m	93.624	8.192	.	.	.	.	.	.	.	.	.	.	.	.	.	.	.	.	.	.	.	.	.	.	.	.
16	0.25	6	m	82.552	8.302	6.3614	90.2618	95.2132	181.279	0	645.811	347.524	131.658	12.2351	179.716	528.673	465.382	162.754	491.737	47.7636	190.31	37.4608	141.508	109.457	262.881	37.0161	19.1161	210.186	326.087
20	0.25	8	m	91.025	9.214	4.44668	54.9402	44.4052	150.928	0	624.93	220.381	94.304	18.0436	136.44	529.318	334.339	170.701	324.926	15.7879	157.426	32.4611	65.2633	86.2418	217.676	16.582	37.0263	202.533	314.622
26	0.25	8	m	52.453	12.619	5.94402	48.0064	67.7419	152.829	0	535.744	148.431	99.2139	34.7562	57.8453	570.793	345.566	95.6169	269.372	10.6919	121.15	38.9934	65.0931	64.8323	172.529	8.83853	19.8638	143.454	362.998
29	0.4	6	m	131.046	13.422	5.65818	42.228	94.4214	175.246	0	760.798	88.6583	154.806	17.8878	42.7925	569.46	384.495	79.2264	348.366	12.8408	129.014	44.6574	86.1073	63.9308	605.332	12.8827	16.7212	162.533	501.974
30	0.4	6	m	156.738	16.949	14.0837	86.4851	116.582	250.973	0	1299.44	148.264	153.023	24.4064	54.9603	652.772	512.889	191.048	395.061	34.2149	195.399	35.5018	76.4814	107.919	268.999	21.7894	51.6931	229.185	692.09
31	0.4	8	m	152.375	14.813	11.4058	148.808	134.053	349.453	0	1228.09	167.742	206.628	48.6926	63.601	1013.4	929.661	197.844	720.287	38.4358	260.677	57.3743	74.5876	148.706	381.063	24.6308	58.3588	411.309	770.143
32	0.4	8	m	123.504	10.565	6.57826	70.5236	130.849	286.634	0	1849.17	130.118	172.404	31.98	55.7548	651.323	533.26	206.816	423.75	51.5331	211.058	45.6879	66.0546	104.639	274.044	41.5732	80.7008	189.519	437.563
33	0.4	6	m	.	.	36.3464	45.6421	110.915	206.339	0	1049.51	48.126	158.473	52.9197	56.4897	945.914	466.124	114.686	394.675	22.8226	176.069	48.0663	64.5121	98.655	119.034	29.4725	52.9695	138.911	466.729
2	0.5	6	m	104.404	5.358	12.6595	133.195	93.0821	315.259	0	1022	373.969	244.914	74.7324	102.02	1331.94	591.618	188.774	601.225	89.2225	238.558	56.3748	85.4494	123.635	270.567	45.8274	60.8447	91.4852	466.769
7	0.5	6	m	117.79	3.764	15.6172	181.034	102	371.577	0	1528.47	275.049	298.421	68.5341	50.9147	1451.21	620.069	101.924	577.617	48.6673	177.518	75.5918	70.2076	97.2263	202.471	81.33	54.969	257.185	570.953
14	0.5	8	m	141.541	9.186	16.9056	106.742	77.3142	355.525	0	1415.26	262.708	172.564	9.81257	.	1678.19	632.884	84.3021	632.672	59.4576	223.669	107.08	104.73	111.775	257.743	69.3807	69.3134	187.607	500.805
19	0.5	8	m	126.834	5.808	16.5846	120.848	76.2844	287.77	0	1505.27	283.931	159.015	.	.	1624.93	478.365	118.963	387.369	50.0204	119.264	54.4744	78.1	58.5098	132.005	24.4841	72.8411	142.415	358.728

## Sheet: Plasma AA_Cys infusion
Pig	Diet	Day	Infusion	totalcys	totalHcYS	Asp	Glu	OHP	Ser	Asn	Gly	Gln	Tau	His	Cit	Thr	Ala	Arg	Pro	Tyr	Val	Met	Cys	Ile	Leu	Phe	Trp	Orn	Lys
1	0	8	c	74.64	8.564	17.671	100.705	70.4491	309.087	0	2025.03	648.734	281.064	7.16592	358.881	382.415	842.769	236.327	814.155	1119.47	359.009	10.7658	127.793	181.363	145.989	255.577	61.2676	338.296	1244.85
2	0.5	8	c	115.704	4.019	14.327	99.4139	100.295	407.412	0	1767.5	410.124	254.467	.	78.701	2115.54	736.619	90.4517	598.847	61.0745	1425.96	36.2682	82.5078	67.6667	157.562	99.354	40.1152	266.94	633.948
3	0.2	8	c	.	.	31.6226	113.859	101.136	225.51	0	1072.16	324.637	106.706	71.5148	93.2778	788.146	486.747	202.006	396.334	52.4243	236.816	28.3079	65.2552	162.479	291.539	68.4262	.	340.589	716.449
4	0.15	8	c	66.91	14.144	13.5368	83.3326	97.5466	174.27	0	500.537	268.72	116.071	82.5428	85.9849	791.356	460.437	188.576	413.014	41.3333	242.094	27.562	55.2703	134.096	248.211	59.1263	.	363.385	701.934
5	0.05	8	c	38.811	7.55	15.8767	144.329	56.7106	180.567	20.2566	344.052	230.836	100.933	80.9837	148.249	568.273	397.767	173.658	422.245	93.7609	299.893	57.0484	98.1918	162.826	329.091	84.342	.	304.376	656.654
6	0.1	8	c	33.693	5.649	11.7532	89.6413	60.2524	211.671	28.3107	431.454	304.844	101.876	107.626	67.6268	671.539	388.454	134.531	450.208	62.8799	254.614	44.5815	85.9424	136.835	273.673	91.0685	.	423.943	586.965
7	0.5	8	c	133.396	3.51	24.6021	240.404	99.0872	420.957	0	1799.89	338.073	303.895	49.5898	0	2087.06	690.053	101.673	680.503	10.4975	205.611	51.3918	70.7864	81.5524	168.056	79.9978	.	364.092	662.19
8	0	8	c	29.986	7.761	2.38477	35.9835	65.4216	252.709	0	1066.98	221.253	75.2654	143.364	68.0464	313.374	241.844	102.034	329.273	78.0148	945.518	25.4898	79.2558	100.762	213.221	41.6585	43.6295	182.923	477.436
9	0.25	8	c	.	.	15.9338	124.845	85.1146	210.991	0	901.9	167.807	120.452	39.1268	71.7353	966.7	466.338	12.1402	377.657	13.7352	157.7	57.2379	7.19203	86.8945	179.456	21.1582	.	211.829	567.341
10	0.2	8	c	48.57	4.395	3.44114	64.5065	58.6834	108.179	0	410.443	128.355	71.4421	39.5797	69.121	260.307	240.226	110.324	185.439	14.1185	115.983	30.3724	91.7416	60.2792	133.454	21.8987	24.783	141.97	230.062
11	0.1	8	c	40.602	9.656	13.995	139.548	71.1127	224.938	0	664.215	264.048	157.271	62.6529	164.203	424.672	390.38	228.084	440.834	51.9323	232.465	35.7812	81.6098	125.63	249.045	36.1443	.	407.459	865.498
12	0.05	8	c	27.287	4.639	3.47653	42.6093	63.4305	168.209	0	594.429	246.298	135.597	55.7954	104.749	270.747	311.157	136.702	358.033	32.9242	197.721	34.587	90.2163	96.5616	200.774	17.7996	.	219.636	587.918
13	0	6	c	.	.	22.098	161.954	63.0021	197.958	0	707.542	276.971	142.382	44.5813	99.2591	400.726	287.583	191.383	377.991	46.7314	1501.21	42.2074	88.8621	150.368	306.803	17.5457	.	298.644	848.42
14	0.5	6	c	153.346	5.705	18.4187	161.544	119.53	381.634	0	1272.25	402.238	237.637	85.5181	.	2250.31	973.266	192.019	723.977	85.0975	327.474	69.4441	90.7278	153.078	296.613	86.295	.	385.828	1297.07
15	0.15	8	c	62.36	10.002	9.29631	53.3671	88.2031	175.826	0	495.103	290.035	118.024	124.073	189.698	744.739	460.089	232.752	461.288	49.06	253.418	57.5539	86.4161	140.067	281.93	52.2384	.	359.328	728.793
16	0.25	8	c	76.323	7.267	12.8271	185.166	116.112	191.833	0	777.113	244.979	128.344	38.5363	124.867	801.765	517.963	203.688	435.714	13.8071	256.655	46.9187	8.36655	151.152	324.45	44.1676	.	343.068	718.393
17	0	6	c	27.015	7.009	15.1088	76.1437	75.7491	265.95	0	1156.78	402.557	148.887	93.1972	108.103	625.741	509.841	178.752	747.248	13.3292	1701.23	58.1316	73.5266	150.056	309.094	12.7313	52.5729	317.817	700.092
18	0.15	6	c	49.755	5.61	14.0643	93.5272	85.8338	244.66	0	1271.95	297.238	186.502	72.0479	59.1068	526.065	600.36	143.743	535.12	13.6679	170.69	34.5404	13.94	82.4726	194.786	59.144	45.0642	215.036	613.418
19	0.5	6	c	218.814	6.073	15.6493	163.825	137.249	335.05	0	1325.03	310.227	212.31	88.2507	.	2338.73	819.63	232.557	539.67	78.5053	289.867	102.912	75.6172	138.936	287.199	87.4467	71.8609	299.299	1144.78
20	0.25	6	c	79.891	8.016	13.8039	153.274	92.862	247.16	0	1118.27	276.097	109.239	50.3079	100.732	594.227	424.965	187.071	325.257	18.8248	201.178	33.7471	72.9875	113.801	253.19	28.66	.	287.604	581.403
21	0.1	6	c	54.566	11.133	11.0496	102.466	80.9274	219.978	0	682.831	288.641	155.79	40.0533	110.642	532.488	495.206	177.658	458.65	30.3307	246.713	29.7739	69.008	124.098	270.872	45.8776	57.1851	230.861	828.479
22	0.2	6	c	71.217	7.525	21.5964	177.515	82.0688	265.698	0	852.185	275.642	134.188	44.8033	114.723	622.641	590.021	180.673	437.646	20.5375	231.426	29.8988	74.231	125.462	284.582	30.1773	42.2558	221.457	805.532
23	0.05	6	c	30.563	6.599	26.1125	182.338	61.9634	519.871	0	1321.66	487.529	224.753	92.4202	111.067	847.375	596.621	208.044	273.937	87.1587	31.742	30.4562	78.7375	127.512	249.629	85.3115	.	382.417	1176.49
24	0.2	6	c	80.741	9.226	19.0088	246.278	79.4633	309.974	0	1104.68	216.644	159.182	23.5952	65.7903	496.791	438.802	181.538	105.519	30.1363	219.43	18.5614	61.581	126.321	274.758	42.7536	44.2935	220.548	489.867
25	0.1	6	c	41.755	10.766	16.9434	123.088	81.4476	257.19	0	722.201	403.253	204.688	60.8949	116.031	792.156	519.268	184.62	490.399	31.8556	248.751	23.3204	62.3727	131.455	295.202	45.3235	.	340.827	936.658
26	0.25	6	c	89.451	9.316	12.2984	95.4784	93.6529	235.375	0	749.083	167.916	178.802	45.1566	86.3575	672.651	567.621	135.896	460.573	17.8042	144.93	24.7564	45.4634	80.8688	180.873	29.6697	49.0172	208.59	743.389
27	0.15	6	c	53.308	10.909	22.3363	206.507	80.8113	273.218	0	842.088	247.717	196.789	32.3699	90.5322	539.548	515.646	176.549	440.541	29.6342	269.135	30.1888	76.7214	142.705	330.372	54.9416	39.0716	253.552	827.756
28	0.05	6	c	39.447	8.509	17.6871	156.677	72.8411	327.231	0	880.854	357.782	184.354	46.0225	122.226	671.583	448.862	185.841	555.619	44.1113	390.159	37.8269	73.1773	115.381	272.491	10.2902	.	358.289	903.582
29	0.4	8	c	101.205	6.122	15.4226	73.5878	150.04	335.231	0	1487.27	137.107	214.368	59.7193	12.7501	1289.1	883.236	200.422	728.056	46.9192	272.038	55.7734	80.5577	128.119	331.113	40.6273	82.8142	298.406	1069.66
30	0.4	8	c	157.734	13.259	13.883	91.0613	130.894	198.722	0	937.198	152.823	217.652	35.3818	8.83371	87.808	576.883	205.702	475.909	24.0403	219.353	47.5947	70.4741	102.708	257.807	51.5778	86.5486	304.514	982.948
31	0.4	6	c	127.069	10.265	19.7827	147.643	101.906	283.834	0	841.625	124.4	101.603	50.5408	80.665	604.249	644.346	187.495	520.664	30.4599	232.85	55.0307	89.1587	126.124	336.644	39.0223	.	259.372	630.219
32	0.4	6	c	116.949	8.554	10.6291	93.0208	110.608	203.389	0	1201.22	109.965	111.9	43.9587	95.4914	491.791	455.449	162.53	365.188	28.2261	176.632	29.3968	59.402	87.267	226.407	21.3733	60.1526	234.548	602.681
33	0.4	6	c	.	.	9.72871	104.257	113.91	296.123	0	1360.78	84.9372	163.287	74.6876	131.78	1276.61	686.698	157.776	577.223	39.981	279.525	41.6508	82.1509	152.451	150.255	50.594	68.0648	221.109	1021.92

## Sheet: Plasma AA_time
Pig	Diet	Day	totalcys	totalHcYS	Asp	Glu	OHP	Ser	Asn	Gly	Gln	Tau	His	Cit	Thr	Ala	Arg	Pro	Tyr	Val	Met	Cys	Ile	Leu	Phe	Trp	Orn	Lys
1	0	6	53.301	5.739	16.5359	205.084	51.8334	257.567	60.4829	646.187	568.369	235.285	66.9711	173.158	.	545.165	310.155	617.585	287.677	415.688	1.14512	107.575	215.403	424.893	17.9469	117.461	230.915	642.377
1	0	8	74.64	8.564	17.671	100.705	70.4491	309.087	0	2025.03	648.734	281.064	7.16592	358.881	382.415	842.769	236.327	814.155	1119.47	359.009	10.7658	127.793	181.363	145.989	255.577	61.2676	338.296	1244.85
2	0.5	8	115.704	4.019	14.327	99.4139	100.295	407.412	0	1767.5	410.124	254.467	.	78.701	2115.54	736.619	90.4517	598.847	61.0745	1425.96	36.2682	82.5078	67.6667	157.562	99.354	40.1152	266.94	633.948
2	0.5	6	104.404	5.358	12.6595	133.195	93.0821	315.259	0	1022	373.969	244.914	74.7324	102.02	1331.94	591.618	188.774	601.225	89.2225	238.558	56.3748	85.4494	123.635	270.567	45.8274	60.8447	91.4852	466.769
3	0.2	8	.	.	31.6226	113.859	101.136	225.51	0	1072.16	324.637	106.706	71.5148	93.2778	788.146	486.747	202.006	396.334	52.4243	236.816	28.3079	65.2552	162.479	291.539	68.4262	.	340.589	716.449
3	0.2	6	.	.	5.79609	108.701	102.899	186.429	0	809.067	214.268	116.466	44.0924	106.682	690.343	417.881	160.021	360.64	20.4574	166.491	39.8818	73.0198	98.6436	236.012	23.8148	48.9273	242.03	561.784
4	0.15	8	66.91	14.144	13.5368	83.3326	97.5466	174.27	0	500.537	268.72	116.071	82.5428	85.9849	791.356	460.437	188.576	413.014	41.3333	242.094	27.562	55.2703	134.096	248.211	59.1263	.	363.385	701.934
4	0.15	6	55.226	12.915	6.09668	88.387	120.847	163.044	0	525.605	250.544	149.742	63.6906	87.4889	811.584	490.833	213.884	495.4	47.4935	247.033	50.3616	77.0145	139.557	318.769	66.9502	34.1222	304.857	736.734
5	0.05	6	36.28	5.995	6.67644	106.932	70.418	173.668	0	413.215	237.165	115.787	90.0888	186.374	581.941	373.288	167.284	427.789	100.019	273.742	39.1393	79.9511	156.948	329.693	23.166	96.142	382.245	766.14
5	0.05	8	38.811	7.55	15.8767	144.329	56.7106	180.567	20.2566	344.052	230.836	100.933	80.9837	148.249	568.273	397.767	173.658	422.245	93.7609	299.893	57.0484	98.1918	162.826	329.091	84.342	.	304.376	656.654
6	0.1	8	33.693	5.649	11.7532	89.6413	60.2524	211.671	28.3107	431.454	304.844	101.876	107.626	67.6268	671.539	388.454	134.531	450.208	62.8799	254.614	44.5815	85.9424	136.835	273.673	91.0685	.	423.943	586.965
6	0.1	6	31.901	6.567	17.0305	160.244	78.7318	153.299	8.72952	349.422	236.583	94.2596	15.2981	87.9626	688.98	438.953	183.407	364.02	39.7688	252.002	53.26	83.5834	139.689	317.84	79.8456	38.8739	321.229	607.268
7	0.5	8	133.396	3.51	24.6021	240.404	99.0872	420.957	0	1799.89	338.073	303.895	49.5898	0	2087.06	690.053	101.673	680.503	10.4975	205.611	51.3918	70.7864	81.5524	168.056	79.9978	.	364.092	662.19
7	0.5	6	117.79	3.764	15.6172	181.034	102	371.577	0	1528.47	275.049	298.421	68.5341	50.9147	1451.21	620.069	101.924	577.617	48.6673	177.518	75.5918	70.2076	97.2263	202.471	81.33	54.969	257.185	570.953
8	0	6	21.02	4.511	6.87329	83.0138	86.4734	298.039	0	1091.49	335.499	124.017	33.9302	127.747	686.125	443.463	198.972	606.866	40.9152	1827.33	65.3722	90.4549	154.107	352.56	6.72047	46.9837	323.903	482.98
8	0	8	29.986	7.761	2.38477	35.9835	65.4216	252.709	0	1066.98	221.253	75.2654	143.364	68.0464	313.374	241.844	102.034	329.273	78.0148	945.518	25.4898	79.2558	100.762	213.221	41.6585	43.6295	182.923	477.436
9	0.25	8	.	.	15.9338	124.845	85.1146	210.991	0	901.9	167.807	120.452	39.1268	71.7353	966.7	466.338	12.1402	377.657	13.7352	157.7	57.2379	7.19203	86.8945	179.456	21.1582	.	211.829	567.341
9	0.25	6	93.624	8.192	.	.	.	.	.	.	.	.	.	.	.	.	.	.	.	.	.	.	.	.	.	.	.	.
10	0.2	8	48.57	4.395	3.44114	64.5065	58.6834	108.179	0	410.443	128.355	71.4421	39.5797	69.121	260.307	240.226	110.324	185.439	14.1185	115.983	30.3724	91.7416	60.2792	133.454	21.8987	24.783	141.97	230.062
10	0.2	6	67.362	5.176	7.63946	104.482	62.615	178.441	0	610.563	175.117	84.7796	10.3894	91.6306	394.623	401.636	123.908	201.8	15.3995	156.999	53.621	96.6471	80.0386	187.974	34.0558	31.9022	118.757	244.428
11	0.1	6	41.32	6.743	11.3896	136.538	75.4191	207.434	0	844.771	228.224	151.636	.	116.907	329.082	340.844	151.885	330.258	52.2541	171.265	21.1406	85.7649	105.736	205.431	40.8682	28.6296	140.244	394.63
11	0.1	8	40.602	9.656	13.995	139.548	71.1127	224.938	0	664.215	264.048	157.271	62.6529	164.203	424.672	390.38	228.084	440.834	51.9323	232.465	35.7812	81.6098	125.63	249.045	36.1443	.	407.459	865.498
12	0.05	6	31.074	10.806	10.8294	78.9227	62.6564	248.237	0	966.193	350.051	154.79	.	147.919	255.309	364.25	179.58	421.819	41.2205	234.185	25.328	87.9295	109.629	252.904	11.3382	31.5677	169.481	653.287
12	0.05	8	27.287	4.639	3.47653	42.6093	63.4305	168.209	0	594.429	246.298	135.597	55.7954	104.749	270.747	311.157	136.702	358.033	32.9242	197.721	34.587	90.2163	96.5616	200.774	17.7996	.	219.636	587.918
13	0	8	.	.	7.56116	47.6083	66.4007	264.553	0	841.615	273.253	104.575	60.8102	137.563	407.777	435.833	142.226	653.846	95.3332	1252.59	37.411	93.2523	132.274	285.747	66.9334	40.107	233.442	678.133
13	0	6	.	.	22.098	161.954	63.0021	197.958	0	707.542	276.971	142.382	44.5813	99.2591	400.726	287.583	191.383	377.991	46.7314	1501.21	42.2074	88.8621	150.368	306.803	17.5457	.	298.644	848.42
14	0.5	6	153.346	5.705	18.4187	161.544	119.53	381.634	0	1272.25	402.238	237.637	85.5181	.	2250.31	973.266	192.019	723.977	85.0975	327.474	69.4441	90.7278	153.078	296.613	86.295	.	385.828	1297.07
14	0.5	8	141.541	9.186	16.9056	106.742	77.3142	355.525	0	1415.26	262.708	172.564	9.81257	.	1678.19	632.884	84.3021	632.672	59.4576	223.669	107.08	104.73	111.775	257.743	69.3807	69.3134	187.607	500.805
15	0.15	6	47.619	9.812	10.6304	117.706	94.8951	230.064	0	648.066	289.011	106.32	8.0582	193.384	747.655	537.474	221.05	507.983	24.9286	248.865	59.4235	96.6439	127.853	313.031	48.2537	28.2105	194.554	463.471
15	0.15	8	62.36	10.002	9.29631	53.3671	88.2031	175.826	0	495.103	290.035	118.024	124.073	189.698	744.739	460.089	232.752	461.288	49.06	253.418	57.5539	86.4161	140.067	281.93	52.2384	.	359.328	728.793
16	0.25	8	76.323	7.267	12.8271	185.166	116.112	191.833	0	777.113	244.979	128.344	38.5363	124.867	801.765	517.963	203.688	435.714	13.8071	256.655	46.9187	8.36655	151.152	324.45	44.1676	.	343.068	718.393
16	0.25	6	82.552	8.302	6.3614	90.2618	95.2132	181.279	0	645.811	347.524	131.658	12.2351	179.716	528.673	465.382	162.754	491.737	47.7636	190.31	37.4608	141.508	109.457	262.881	37.0161	19.1161	210.186	326.087
17	0	8	20.825	4.308	4.49492	32.0638	74.9708	209.78	0	1050.81	297.342	102.853	22.3825	115.896	367.465	343.904	96.3833	400.725	49.3601	170.18	29.8302	90.6939	75.1405	160.388	61.1045	27.6308	158.633	294.549
17	0	6	27.015	7.009	15.1088	76.1437	75.7491	265.95	0	1156.78	402.557	148.887	93.1972	108.103	625.741	509.841	178.752	747.248	13.3292	1701.23	58.1316	73.5266	150.056	309.094	12.7313	52.5729	317.817	700.092
18	0.15	8	53.18	6.506	6.16391	60.814	95.4259	190.465	0	880.905	232.866	100.612	13.3421	67.2889	682.201	447.052	160.805	487.975	16.1868	179.23	37.5332	90.6864	96.4523	244.66	21.578	52.0806	137.7	343.503
18	0.15	6	49.755	5.61	14.0643	93.5272	85.8338	244.66	0	1271.95	297.238	186.502	72.0479	59.1068	526.065	600.36	143.743	535.12	13.6679	170.69	34.5404	13.94	82.4726	194.786	59.144	45.0642	215.036	613.418
19	0.5	6	218.814	6.073	15.6493	163.825	137.249	335.05	0	1325.03	310.227	212.31	88.2507	.	2338.73	819.63	232.557	539.67	78.5053	289.867	102.912	75.6172	138.936	287.199	87.4467	71.8609	299.299	1144.78
19	0.5	8	126.834	5.808	16.5846	120.848	76.2844	287.77	0	1505.27	283.931	159.015	.	.	1624.93	478.365	118.963	387.369	50.0204	119.264	54.4744	78.1	58.5098	132.005	24.4841	72.8411	142.415	358.728
20	0.25	6	79.891	8.016	13.8039	153.274	92.862	247.16	0	1118.27	276.097	109.239	50.3079	100.732	594.227	424.965	187.071	325.257	18.8248	201.178	33.7471	72.9875	113.801	253.19	28.66	.	287.604	581.403
20	0.25	8	91.025	9.214	4.44668	54.9402	44.4052	150.928	0	624.93	220.381	94.304	18.0436	136.44	529.318	334.339	170.701	324.926	15.7879	157.426	32.4611	65.2633	86.2418	217.676	16.582	37.0263	202.533	314.622
21	0.1	8	38.556	9.458	5.25121	83.0321	61.8532	198.074	0	654.822	235.292	157.26	.	48.4142	1051.5	424.085	115.076	412.907	57.2625	160.224	59.7536	81.3115	85.7794	190.212	38.6048	26.1058	118.436	316.196
21	0.1	6	54.566	11.133	11.0496	102.466	80.9274	219.978	0	682.831	288.641	155.79	40.0533	110.642	532.488	495.206	177.658	458.65	30.3307	246.713	29.7739	69.008	124.098	270.872	45.8776	57.1851	230.861	828.479
22	0.2	8	73.964	12.293	6.2572	59.6295	62.8278	148.216	0	464.803	190.122	77.7159	.	45.2888	515.593	390.689	110.817	286.317	19.2061	159.622	39.0194	61.9252	93.8711	217.106	15.6534	21.3696	145.987	278.697
22	0.2	6	71.217	7.525	21.5964	177.515	82.0688	265.698	0	852.185	275.642	134.188	44.8033	114.723	622.641	590.021	180.673	437.646	20.5375	231.426	29.8988	74.231	125.462	284.582	30.1773	42.2558	221.457	805.532
23	0.05	8	13.045	1.84	15.0449	29.1339	41.9772	300.971	0	887.883	214.116	125.096	32.6369	62.4097	388.63	337.135	126.927	174.791	64.8623	17.8422	20.514	65.637	79.1493	166.461	64.1568	21.1469	188.822	499.983
23	0.05	6	30.563	6.599	26.1125	182.338	61.9634	519.871	0	1321.66	487.529	224.753	92.4202	111.067	847.375	596.621	208.044	273.937	87.1587	31.742	30.4562	78.7375	127.512	249.629	85.3115	.	382.417	1176.49
24	0.2	8	56.193	7.901	9.49259	164.142	50.0118	183.685	0	313.21	142.239	99.7465	18.2741	84.7237	383.041	304.645	166.416	260.08	12.5519	155.234	27.1873	60.1514	99.7641	211.742	16.2759	27.8885	218.719	340.343
24	0.2	6	80.741	9.226	19.0088	246.278	79.4633	309.974	0	1104.68	216.644	159.182	23.5952	65.7903	496.791	438.802	181.538	105.519	30.1363	219.43	18.5614	61.581	126.321	274.758	42.7536	44.2935	220.548	489.867
25	0.1	8	37.185	6.006	2.99038	29.0001	41.1895	127.737	0	340.871	201.251	63.6844	42.9918	90.3568	196.267	238.446	89.0105	276.967	31.717	134.765	32.2228	75.7126	73.9238	168.917	15.3888	31.2898	158.098	307.097
25	0.1	6	41.755	10.766	16.9434	123.088	81.4476	257.19	0	722.201	403.253	204.688	60.8949	116.031	792.156	519.268	184.62	490.399	31.8556	248.751	23.3204	62.3727	131.455	295.202	45.3235	.	340.827	936.658
26	0.25	8	52.453	12.619	5.94402	48.0064	67.7419	152.829	0	535.744	148.431	99.2139	34.7562	57.8453	570.793	345.566	95.6169	269.372	10.6919	121.15	38.9934	65.0931	64.8323	172.529	8.83853	19.8638	143.454	362.998
26	0.25	6	89.451	9.316	12.2984	95.4784	93.6529	235.375	0	749.083	167.916	178.802	45.1566	86.3575	672.651	567.621	135.896	460.573	17.8042	144.93	24.7564	45.4634	80.8688	180.873	29.6697	49.0172	208.59	743.389
27	0.15	8	29.889	7.088	5.83979	59.3879	56.6413	135.469	0	371.371	178.115	87.0475	29.5633	38.948	402.088	302.687	135.092	273.72	25.1938	163.041	34.2602	71.9292	109.554	205.662	17.2264	31.0697	238.397	471.974
27	0.15	6	53.308	10.909	22.3363	206.507	80.8113	273.218	0	842.088	247.717	196.789	32.3699	90.5322	539.548	515.646	176.549	440.541	29.6342	269.135	30.1888	76.7214	142.705	330.372	54.9416	39.0716	253.552	827.756
28	0.05	8	26.947	6.637	13.0393	129.997	69.8302	318.692	0	800.896	285.371	154.193	44.7315	61.164	633.909	546.041	153.731	261.604	71.8217	41.3922	33.3752	81.9636	131.557	305.213	48.7332	69.1964	300.22	695.306
28	0.05	6	39.447	8.509	17.6871	156.677	72.8411	327.231	0	880.854	357.782	184.354	46.0225	122.226	671.583	448.862	185.841	555.619	44.1113	390.159	37.8269	73.1773	115.381	272.491	10.2902	.	358.289	903.582
29	0.4	6	131.046	13.422	5.65818	42.228	94.4214	175.246	0	760.798	88.6583	154.806	17.8878	42.7925	569.46	384.495	79.2264	348.366	12.8408	129.014	44.6574	86.1073	63.9308	605.332	12.8827	16.7212	162.533	501.974
29	0.4	8	101.205	6.122	15.4226	73.5878	150.04	335.231	0	1487.27	137.107	214.368	59.7193	12.7501	1289.1	883.236	200.422	728.056	46.9192	272.038	55.7734	80.5577	128.119	331.113	40.6273	82.8142	298.406	1069.66
30	0.4	6	156.738	16.949	14.0837	86.4851	116.582	250.973	0	1299.44	148.264	153.023	24.4064	54.9603	652.772	512.889	191.048	395.061	34.2149	195.399	35.5018	76.4814	107.919	268.999	21.7894	51.6931	229.185	692.09
30	0.4	8	157.734	13.259	13.883	91.0613	130.894	198.722	0	937.198	152.823	217.652	35.3818	8.83371	87.808	576.883	205.702	475.909	24.0403	219.353	47.5947	70.4741	102.708	257.807	51.5778	86.5486	304.514	982.948
31	0.4	8	152.375	14.813	11.4058	148.808	134.053	349.453	0	1228.09	167.742	206.628	48.6926	63.601	1013.4	929.661	197.844	720.287	38.4358	260.677	57.3743	74.5876	148.706	381.063	24.6308	58.3588	411.309	770.143
31	0.4	6	127.069	10.265	19.7827	147.643	101.906	283.834	0	841.625	124.4	101.603	50.5408	80.665	604.249	644.346	187.495	520.664	30.4599	232.85	55.0307	89.1587	126.124	336.644	39.0223	.	259.372	630.219
32	0.4	8	123.504	10.565	6.57826	70.5236	130.849	286.634	0	1849.17	130.118	172.404	31.98	55.7548	651.323	533.26	206.816	423.75	51.5331	211.058	45.6879	66.0546	104.639	274.044	41.5732	80.7008	189.519	437.563
32	0.4	6	116.949	8.554	10.6291	93.0208	110.608	203.389	0	1201.22	109.965	111.9	43.9587	95.4914	491.791	455.449	162.53	365.188	28.2261	176.632	29.3968	59.402	87.267	226.407	21.3733	60.1526	234.548	602.681
33	0.4	6	.	.	36.3464	45.6421	110.915	206.339	0	1049.51	48.126	158.473	52.9197	56.4897	945.914	466.124	114.686	394.675	22.8226	176.069	48.0663	64.5121	98.655	119.034	29.4725	52.9695	138.911	466.729
33	0.4	6	.	.	9.72871	104.257	113.91	296.123	0	1360.78	84.9372	163.287	74.6876	131.78	1276.61	686.698	157.776	577.223	39.981	279.525	41.6508	82.1509	152.451	150.255	50.594	68.0648	221.109	1021.92

## Sheet: Cys_Hcys
Pig	Diet	Day	Infusion	total cys	total HcYS
1	0	6	m	53.301	5.739
1	0	8	c	74.64	8.564
8	0	6	m	21.02	4.511
8	0	8	c	29.986	7.761
13	0	8	m	.	.
13	0	6	c	.	.
17	0	8	m	20.825	4.308
17	0	6	c	27.015	7.009
5	0.05	6	m	36.28	5.995
5	0.05	8	c	38.811	7.55
12	0.05	6	m	31.074	10.806
12	0.05	8	c	27.287	4.639
23	0.05	8	m	13.045	1.84
23	0.05	6	c	30.563	6.599
28	0.05	8	m	26.947	6.637
28	0.05	6	c	39.447	8.509
6	0.1	6	m	31.901	6.567
6	0.1	8	c	33.693	5.649
11	0.1	8	c	40.602	9.656
11	0.1	6	m	41.32	6.743
21	0.1	8	m	38.556	9.458
21	0.1	6	c	54.566	11.133
25	0.1	8	m	37.185	6.006
25	0.1	6	c	41.755	10.766
4	0.15	6	m	55.226	12.915
4	0.15	8	c	66.91	14.144
15	0.15	6	m	47.619	9.812
15	0.15	8	c	62.36	10.002
18	0.15	8	m	53.18	6.506
18	0.15	6	c	49.755	5.61
27	0.15	8	m	29.889	7.088
27	0.15	6	c	53.308	10.909
3	0.2	6	m	.	.
3	0.2	8	c	.	.
10	0.2	6	m	67.362	5.176
10	0.2	8	c	48.57	4.395
22	0.2	8	m	73.964	12.293
22	0.2	6	c	71.217	7.525
24	0.2	8	m	56.193	7.901
24	0.2	6	c	80.741	9.226
9	0.25	6	m	93.624	8.192
9	0.25	8	c	.	.
16	0.25	6	m	82.552	8.302
16	0.25	8	c	76.323	7.267
20	0.25	8	m	91.025	9.214
20	0.25	6	c	79.891	8.016
26	0.25	8	m	52.453	12.619
26	0.25	6	c	89.451	9.316
29	0.4	6	m	131.046	13.422
29	0.4	8	c	101.205	6.122
30	0.4	6	m	156.738	16.949
30	0.4	8	c	157.734	13.259
31	0.4	8	m	152.375	14.813
31	0.4	6	c	127.069	10.265
32	0.4	6	c	116.949	8.554
32	0.4	8	m	123.504	10.565
33	0.4	6	m	.	.
33	0.4	6	c	.	.
2	0.5	6	m	104.404	5.358
2	0.5	8	c	115.704	4.019
7	0.5	6	m	117.79	3.764
7	0.5	8	c	133.396	3.51
14	0.5	8	m	141.541	9.186
14	0.5	6	c	153.346	5.705
19	0.5	8	m	126.834	5.808
19	0.5	6	c	218.814	6.073

## Sheet: Met_Oxidation
pig	day of infusion	diet	wt at entry	weight at study	oxidation
1	6	0	1302	1938	30.14
8	6	0	1530	2170	16.14
13	8	0	1430	2540	24.49
17	8	0	1650	2920	11.79
5	6	0.05	1660	2410	15
12	6	0.05	1560	2390	16.97
23	8	0.05	1490	2870	17.22
28	8	0.05	1480	2430	14.81
6	6	0.1	1503	2280	13.15
11	6	0.1	1400	2010	15.04
21	8	0.1	1780	3120	11.99
25	8	0.1	1550	2840	6.25
4	6	0.15	1510	2270	6.2
15	6	0.15	1620	2530	9.46
18	8	0.15	1700	3320	4.01
27	8	0.15	1490	2670	8.57
3	6	0.2	1520	2210	5.58
10	6	0.2	1540	2200	5.68
22	8	0.2	1900	3350	5.33
24	8	0.2	1320	2490	7.71
9	6	0.25	1490	2450	5.75
16	6	0.25	1470	1940	7.82
20	8	0.25	1650	2700	6.21
26	8	0.25	1550	2870	4.27
29	6	0.4	1730	2750	5.99
30	6	0.4	1970	2750	6.77
31	8	0.4	1640	2950	4.2
32	8	0.4	1600	2830	3.6
33	6	0.4	1600	2460	.
2	6	0.5	1238	2028	4.76
7	6	0.5	1510	2330	3.33
14	8	0.5	1490	2730	3.13
19	8	0.5	1420	2450	2.48

## Sheet: Cys_Oxidation
Pig	day	diet	entry wt	study wt	oxidation
1	8	0	1302	1890	26.81
2	8	0.5	1238	2270	19.1
3	8	0.2	1520	2440	11.92
4	8	0.15	1510	2560	14.09
5	8	0.05	1660	2600	19.01
6	8	0.1	1503	2530	13.91
7	8	0.5	1510	2650	14.75
8	8	0	1530	2280	21.78
9	8	0.25	1490	2760	17.25
10	8	0.2	1540	2550	28.6
11	8	0.1	1400	2260	16.91
12	8	0.05	1560	2660	17.15
13	6	0	1430	2150	22.02
14	6	0.5	1490	2400	18.04
15	8	0.15	1620	2880	14.75
16	8	0.25	1470	2210	20.23
17	6	0	1650	2670	20.47
18	6	0.15	1700	2830	13.69
19	6	0.5	1420	2190	20.24
20	6	0.25	1650	2390	17.98
21	6	0.1	1780	2710	14.04
22	6	0.2	1900	2810	11.4
23	6	0.05	1490	2510	19.9
24	6	0.2	1320	2070	15.93
25	6	0.1	1550	2400	11.78
26	6	0.25	1550	2550	13.48
27	6	0.15	1490	2230	11.58
28	6	0.05	1480	2200	13.69
29	8	0.4	1730	2910	10.53
30	8	0.4	1970	3110	10.1
31	6	0.4	1640	2520	15.25
32	6	0.4	1600	2590	20.59
33	6	0.4	1600	2460	29.82
